# Supplementary material for: High-Fat Diet-Induced Obesity Causes Sex-Specific Deficits in Adult Hippocampal Neurogenesis in Mice
Source: eNeuro. 2020 Jan 2;7(1):ENEURO.0391-19.2019. doi: 10.1523/ENEURO.0391-19.2019 (PMC6946541; doi:10.1523/ENEURO.0391-19.2019)
Supplement: Figure 2-1 — Estimation statistics were performed for neurogenesis-related measures, with data in the table representing the percentage differences between groups and 95% CI values. Values that are bolded/italicized/underlined and highlighted in gray were also found to be statistically significant via hypothesis testing (two-way ANOVA with Tukey’s post hoc test; α = 0.05). M CON, Male CON diet; M HF, male HF diet; F CON, females CON diet; F HF, female HF diet. Download Figure 2-1, XLSX file. [file sup_enu-eN-NWR-0391-19-s02.xlsx]

## Sheet: Sheet1
Figure 2-1
	F CON vs. M CON			F HF vs. M HF			M HF vs. M CON			F HF vs. F CON
	Difference	95% CI (-)	95% CI (+)	Difference	95% CI (-)	95% CI (+)	Difference	95% CI (-)	95% CI (+)	Difference	95% CI (-)	95% CI (+)
Ki67 (Whole)	21.1804	-4.15988	46.5208	-5.85336	-30.6088	18.9006	2.35933	-22.9802	27.7004	-20.4752	-41.3859	0.434226
Ki67 (Dorsal)	57.0062	24.42	89.5934	-12.74	-41.5857	16.1018	12.9797	-19.6101	45.5651	-37.2077	-57.9483	-16.456
Ki67 (Ventral)	16.3669	-10.4673	43.1999	-10.6814	-37.7164	16.3573	-0.749406	-27.5818	26.0836	-23.818	-46.8768	-0.759202
DCX (Whole)	42.9919	13.1824	72.7981	-2.80662	-28.398	22.7843	16.4769	-13.3304	46.2858	-20.8303	-41.6683	0.0166055
DCX (Dorsal)	67.1512	34.0455	100.261	-19.0966	-47.2821	9.07641	9.20721	-19.7282	38.1426	-41.5546	-61.9005	-21.2121
DCX (Ventral)	23.3703	-14.0059	60.7465	-10.1485	-41.0621	20.7633	20.9011	-16.4762	58.2762	-11.9481	-42.2441	18.3469
EdU (Whole)	10.7966	-15.9781	37.5599	4.48255	-23.2998	32.2176	-3.53801	-30.2442	23.2595	-8.96168	-33.1685	15.1628
EdU (Dorsal)	12.7026	-26.0215	51.381	-3.87251	-37.5335	29.8084	14.9509	-23.7389	53.6293	-1.92405	-36.2532	32.3848
EdU (Ventral)	3.43677	-48.5297	55.4303	22.6681	-46.7583	92.1306	-25.1669	-77.1243	26.8447	-11.2497	-61.4808	39.0337
EdU/DCX (Whole)	213.198	23.8579	402.03	-45.2128	-146.277	57.7128	90.8629	-96.4467	280.203	-66.4506	-128.039	-3.24149
EdU/DCX (Dorsal)	N/A	N/A	N/A	324.551	-113.772	761.078	N/A	N/A	N/A	-5.33333	-102.667	91.7333
EdU/DCX (Ventral)	33.0935	-424.46	494.245	-68.6106	-174.957	38.765	319.424	-129.496	769.065	0	-345.946	346.486
EdU/NeuN (Whole)	12.9153	-11.7192	37.5982	3.64422	-21.6183	28.8697	-2.1747	-26.9421	22.4719	-10.2707	-32.0959	11.608
EdU/NeuN (Dorsal)	12.1498	-28.6232	52.9589	-8.37076	-42.8746	26.1229	18.3213	-22.4638	59.1304	-3.33836	-39.7372	33.0498
EdU/NeuN (Ventral)	11.3254	-39.5249	62.1568	19.3018	-49.4097	87.9492	-25.9382	-76.7696	24.8646	-20.6538	-66.3139	24.9893
